# Supplementary material for: Imidazo[1,5-a]pyridine-Based Fluorescent Probes: A Photophysical Investigation in Liposome Models
Source: Molecules. 2022 Jun 16;27(12):3856. doi: 10.3390/molecules27123856 (PMC9230927; doi:10.3390/molecules27123856)
Supplement: Supplementary file 1 [file molecules-27-03856-s001.zip]

Archive with 1 entries (1 files):
- molecules-1740958-supplementary.pdf
